# Supplementary material for: Fatty Acid Enrichment of Corn Extrudates with Hemp Seeds
Source: Molecules. 2025 Mar 20;30(6):1390. doi: 10.3390/molecules30061390 (PMC11945906; doi:10.3390/molecules30061390)
Supplement: Supplementary file 1 [file molecules-30-01390-s001.zip]

Archive with 1 entries (1 files):
- molecules-3474806-supplementary.pdf
